# Supplementary material for: New Amphiphilic Squalene Derivative Improves Metabolism of Adipocytes Differentiated From Diabetic Adipose-Derived Stem Cells and Prevents Excessive Lipogenesis
Source: Front Cell Dev Biol. 2020 Nov 4;8:577259. doi: 10.3389/fcell.2020.577259 (PMC7672044; doi:10.3389/fcell.2020.577259)
Supplement: Supplementary file 1 [file Table_1.XLSX]

## Sheet: Step1
ID	Gene Symbol	Description	Fold change_Sq	Fold change_HH-Sq	P-value_Sq	P-value_HH-Sq
11720994_x_at	CCL3	chemokine (C-C motif) ligand 3	-1.02	-1.05	0.5571	0.1512
11721049_at	CCL26	chemokine (C-C motif) ligand 26	-1.03	-1.05	0.4094	0.0566
11721685_at	CCL19	chemokine (C-C motif) ligand 19	-1	-1.05	0.5316	0.1254
11724828_at	CCL20	chemokine (C-C motif) ligand 20	1	-1.02	0.192	0.128
11726213_x_at	CCL15	chemokine (C-C motif) ligand 15	-1.02	-1.1	0.2718	0.001
11728039_s_at	CCL8	chemokine (C-C motif) ligand 8	-1.06	-1.08	0.0362	0.0025
11729847_a_at	CCL7	chemokine (C-C motif) ligand 7	-1.05	-1.12	0.0146	0.0002
11731776_at	CCL11	chemokine (C-C motif) ligand 11	1.05	-1.07	0.0113	0.0016
11732276_x_at	CCL5	chemokine (C-C motif) ligand 5	-1.02	-1.03	0.1585	0.1369
11737312_at	CCL1	chemokine (C-C motif) ligand 1	-1.07	-1.14	0.1868	0.0057
11716384_at	CCL2	chemokine (C-C motif) ligand 2	1.21	1	3.56e-07	0.8278
11743230_at	CCL24	chemokine (C-C motif) ligand 24	-1.14	-1.08	7.85e-05	0.0412
11745454_a_at	CCL28	chemokine (C-C motif) ligand 28	-1.01	-1.04	0.6466	0.0929
11746954_s_at	CCL4; CCL4L1; CCL4L2	chemokine (C-C motif) ligand 4	1.02	-1.07	0.51	0.0101
11753845_a_at	CCL25	chemokine (C-C motif) ligand 25	1.04	-1.02	0.2979	0.4308
11755601_a_at	CCL13	chemokine (C-C motif) ligand 13	-1.02	-1.04	0.392	0.0238
11759376_at	CCL27	chemokine (C-C motif) ligand 27	-1.08	-1.09	0.024	0.0082
11763012_x_at	CCL4L1; CCL4L2	chemokine (C-C motif) ligand 4-like 1; chemokine (C-C motif) ligand 4-like 2	-1	-1.02	0.4186	0.1085
11720162_at	CXCL13	chemokine (C-X-C motif) ligand 13	-1	-1.01	0.5739	0.2594
11716842_a_at	CD53	CD53 molecule	1.01	-1.15	0.4093	0.0027
11724689_a_at	CD58	CD58 molecule	-1.13	-1.07	0.0001	0.0078
11725198_at	IL1A	interleukin 1 alpha	-1	-1.09	0.9498	0.1213
11719916_at	IL1B	interleukin 1 beta	-1.11	-1.12	0.0008	0.0006
11746463_a_at	IL6	interleukin 6	-1.14	-1.07	0.0042	0.0148
11725255_a_at	IL15	interleukin 15	-1.08	-1.04	0.0031	0.0807
11725582_at	IL17B	interleukin 17B	-1.06	-1.1	0.0649	0.0064
11726404_x_at	IL17RC	interleukin 17 receptor C	-1.04	-1.01	0.05	0.627
11726706_at	IL34	interleukin 34	1.02	-1.06	0.0772	0.0036
11727589_a_at	IL20RB	interleukin 20 receptor beta	-1.04	-1.11	0.1745	0.005
11727904_s_at	IL13RA1	interleukin 13 receptor, alpha 1	-1.12	-1.06	0.005	0.2489
11729748_a_at	IL10RA	interleukin 10 receptor, alpha	-1.13	-1.07	0.0012	0.0213
11730758_a_at	IL6ST	interleukin 6 signal transducer	-1.02	-1.09	0.8191	0.0233
11732017_a_at	IL18RAP	interleukin 18 receptor accessory protein	-1.02	-1.09	0.473	0.0023
11732301_at	IL23A	interleukin 23, alpha subunit p19	-1.05	1.04	0.0494	0.9209
11732733_a_at	IL36RN	interleukin 36 receptor antagonist	1.04	-1.08	0.0058	0.0011
11732837_a_at	IL37	interleukin 37	1.01	-1.03	0.9176	0.0681
11733737_at	IL22	interleukin 22	1.06	-1.03	0.0548	0.017
11734307_at	IL10	interleukin 10	-1.05	-1.03	0.03	0.0895
11735860_at	IL13	interleukin 13	1.02	-1.07	0.0428	0.1496
11736394_x_at	IL32	interleukin 32	-1.03	-1.06	0.1936	0.0151
11738223_a_at	IL17F	interleukin 17F	-1.04	-1.05	0.4463	0.4952
11738383_a_at	IL22RA2	interleukin 22 receptor, alpha 2	-1.04	-1.09	0.3547	0.0245
11738901_at	IL36B	interleukin 36, beta	-1.04	-1.12	0.0241	0.0005
11740816_a_at	IL5RA	interleukin 5 receptor, alpha	1	-1.14	0.8218	0.0108
11760425_a_at	IL6	interleukin 6	-1.02	1.01	0.8955	0.465
11741775_a_at	IL24	interleukin 24	1.03	-1.04	0.2325	0.9023
11741934_a_at	IL25	interleukin 25	-1.07	-1.08	0.0159	0.001
11743859_x_at	IL33	interleukin 33	-1.03	-1.05	0.1268	0.1054
11745622_a_at	IL13	interleukin 13	-1.07	-1.06	0.014	0.0148
11746245_x_at	IL17RC	interleukin 17 receptor C	-1.06	-1.05	0.0014	0.026
11747034_a_at	IL7	interleukin 7	-1.05	-1.06	0.1092	0.0755
11748377_a_at	IL12RB2	interleukin 12 receptor, beta 2	1.07	-1.06	0.0153	0.1591
11748692_a_at	IL9R	interleukin 9 receptor	1.01	-1.04	0.6635	0.0119
11749285_a_at	IL12RB2	interleukin 12 receptor, beta 2	-1.11	-1.17	0.0968	0.0069
11753882_a_at	IL2RG	interleukin 2 receptor, gamma	-1.04	-1.08	0.4052	0.0577
11754182_x_at	IL2RG	interleukin 2 receptor, gamma	-1.04	-1.06	0.163	0.0402
11755752_a_at	IL16	interleukin 16	1.01	-1.03	0.3294	0.0562
11756769_a_at	IL12A	interleukin 12A	-1.11	-1.07	0.0001	0.0108
11757033_a_at	IL13RA2	interleukin 13 receptor, alpha 2	-1.36	-1.19	4.67e-06	0.0011
11760386_at	IL16	interleukin 16	-1.04	-1.17	0.0818	3.71e-05
11718073_at	IL4R	interleukin 4 receptor	-1.1	-1.06	0.0021	0.0121
11719916_at	IL1B	interleukin 1 beta	-1.11	-1.12	0.0008	0.0006
11723172_a_at	IL17RD	interleukin 17 receptor D	-1.09	-1.06	0.0073	0.0554
11763761_a_at	TIMP1	TIMP metallopeptidase inhibitor 1	-1.06	-1.09	0.0095	0.0022
11718939_s_at	TNFAIP3	tumor necrosis factor, alpha-induced protein 3	-1.21	-1.09	2.25e-05	0.038
11743636_at	TNFAIP6	tumor necrosis factor, alpha-induced protein 6	-1.15	-1.11	0.0047	0.0347
